# Supplementary material for: MBD5 and MBD6 stabilize the BAP1 complex and promote BAP1-dependent cancer
Source: Genome Biol. 2022 Sep 30;23:206. doi: 10.1186/s13059-022-02776-x (PMC9523997; doi:10.1186/s13059-022-02776-x)
Supplement: Supplementary file 5 — Additional file 5: Table S4. Primes used for real-time PCR and constructs. [file 13059_2022_2776_MOESM5_ESM.xlsx]

## Sheet: Sheet1
Primers for plasmid construction
ASXL1-NTD-F	TCGAGCTCAAGCTTCGAAGATGAAGGACAAACAGAAGAAGAAG
ASXL1-NTD-R	TTGTCTCGAGGTCGAGAATCAATGTCTGCGAGGGTCCTGGCGCCAGT
ASXL1-MR-F	TCGAGCTCAAGCTTCGAAGACTGGCGCCAGGACCCTCGCAGACATT
ASXL1-MR-R	TTGTCTCGAGGTCGAGAATCAAATGTCTGCGAGGGTCCTGGCGCCAGT
ASXL1-CTD-F	TCGAGCTCAAGCTTCGAAGGTGTGCCTGTCCATGCCTGGGTCC
ASXL1-CTD-R	TTGTCTCGAGGTCGAGAATCATCTCACCACAAGGCACAATAC
ASXL1-CTD1-F	TCGAGCTCAAGCTTCGAAGGTGTGCCTGTCCATGCCTGGGTCC
ASXL1-CTD1-R	TTGTCTCGAGGTCGAGAATCATGAATTACTGTCCTGTGACATAGC
ASXL1-CTD2-R	TTGTCTCGAGGTCGAGAATCAAGAAGGCTCCAGAGGCTCACTGAG
ASXL1-CTD3-F	TCGAGCTCAAGCTTCGAAGCTCAGTGAGCCTCTGGAGCCTTCT
ASXL1-CTD3-R	TTGTCTCGAGGTCGAGAATCATCTCACCACAAGGCACAATAC
ASXL1-PHD (gBlock)	TCGAGCTCAAGCTTCGAAGTCGCTCCAGTGTGCGTGCAGCCTGAAAGCCATGATCATGTGCCAAGGCTGCGGTGCGTTCTGTCACGATGACTGTATTGGACCCTCAAAGCTCTGTGTATTGTGCCTTGTGGTGCCGAAGAAGAAGCGAAAGGTCTAGTTCTCGACCTCGAGACAA
ASXL2-PHD (gBlock)	TCGAGCTCAAGCTTCGAAGCCTTCGAAATGTTACTGCCGCTTGAAAGCCATGATCATGTGCAAAGGCTGTGGCGCTTTCTGCCATGATGATTGCATCGGCCCCTCCAAACTGTGCGTCTCCTGCCTTGTCGTTCCGAAGAAGAAGCGAAAGGTCTAGTTCTCGACCTCGAGACAA
ASXL3-PHD (gBlock)	TCGAGCTCAAGCTTCGAAGGAACTGAAATGCTCTTGCCGGCTGAAAGCCATGATTGTGTGCAAAGGCTGTGGGGCCTTCTGCCATGACGACTGCATAGGTCCTTCAAAACTTTGTGTAGCATGCCTGGTTGTACCGAAGAAGAAGCGAAAGGTCTAGTTCTCGACCTCGAGACAA
GFP-MBD5-FL-F	TCGAGCTCAAGCTTCGAAGATGAATGGAGGCAAAGAGTGTGACG
GFP-MBD5-FL-R	TTGTCTCGAGGTCGAGAATCAAACTCTGGAGATCTTCCTCCTCT
GFP-MBD6-FL-F	TCGAGCTCAAGCTTCGAAGATGAATGGGGGCAATGAGAGCAGT
GFP-MBD6-FL-R	TTGTCTCGAGGTCGAGAATCATGGGGCCAGTTTCCTCCTCTTGT
Halo-MBD5-MBD-F	TCGAGATTTCCGGCGAAGACAAGGAAGGAGGTCTTCCAGCT
Halo-MBD5-MBD-R	TGTCTCGAGGTCGAGAATCAAGCAGCTCCAGGATCAAAATTAAATAC
Halo-MBD6-MBD-F	TCGAGATTTCCGGCGAAGACAGAGCTGGGGGCCCTGTGGCCAC
Halo-MBD6-MBD-R	TGTCTCGAGGTCGAGAATCACGGGGCCAAAGGGTCAAAGTTGAAAAC
MBD6-MBD-D61-71-R	TGTCTCGAGGTCGAGAACTAGACATTAAGTGGACACTCCAG
MBD6-MBD-D47-71-R	TGTCTCGAGGTCGAGAACTAGCTGAGGAGGTAGCTCCG
MBD6-MBD-D34-71-R	TGTCTCGAGGTCGAGAACTACTCTGTGCCACTTGGAC
MBD6-MBD-D24-71-R	TGTCTCGAGGTCGAGAACTAAGCACCCTCTCGCACACA
SBA-MBD (gBlock)	AGCTTGAATTCTGCAGATAGGAAGACGGCCACTAGCTACAATGGAAATTTGGCCCCCGGCTGGCGTCGCTTGACCAACAACAATGAGGTGGCCTATATCAGCCCCTCGGGCAAAACGCTGCGCACGCAGTTCCAGATCAAGGACTATCTGCTCACACAGGGTACCTGCAAGTGCGGCCTGCCGTGTCCGCTGCGCCCGGAGTATCTATTCGACTTTAATGCACAGGTGCCCTAGATCCAGCACAGTGGCG
Primers for RT-PCR analysis
NEUROG2-F	TCAGACATGGACTATTGGCAG
NEUROG2-R	GGGACAGGAAAGGGAACC
DDC-F	ATTCATCTGCCCTGAGTTCC
DDC-R	GCTCCCGTTAAGTCTGTTCTC
FOXA2-F	TTTTAAACTGCCATGCACTCG
FOXA2-R	TTCATGTTGCTCACGGAGG
NKX2-8-F	CTACCAGCACTTAGCATCCC
NKX2-8-R	GCTCCAAAGTCGAGGGTAG
CDH7-F	ATAATCCACCTCGCTTTCCTC
CDH7-R	AACCATCACCATCCACAATCT
NKX2-1-F	CGAAGCCCGATGTGGTC
NKX2-1-R	GATGTCAGACACTGAGAACGG
NKX2-2-F	CACGAATTGACCAAGTGAAGC
NKX2-2-R	ACCGAAAACCCCGTCTTTG
CDK18-F	GACATTGGCTTTGGGAAACTG
CDK18-R	TTGAAGACTGTGGCATAGGTG
GAPDH-F	GTCTCCTCTGACTTCAACAGCG
GAPDH -R	ACCACCCTGTTGCTGTAGCCAA
Oligo for CRISPR
sgMBD5-F	ATAAAGGCGGGTACCTGGAA
sgMBD5-R	TCAATGTTGGCGACTTGGTC
sgMBD6-F	CTGGGATTGTCGACATCTCG
sgMBD6-R	TCCGAAGGACTGGGGATGGG
sgASXL1-1	GAATCAGTGCGTATACAGCG
sgASXL1-2	GGTCAAATGAAGCGCAACAG
sgASXL2-1	GCCCAACTGGTCAAAGCACAG
sgASXL2-2	GTGGGCAGCCTGACTGCGGGG
sgASXL3-1	GAGGTAAGTCAGACATCGGTG
sgASXL3-2	GCAAGTTCTGGAATTGAAGCA
sgASXL1-DPHD	GAGAGCAATGTTACAGGCCA
sgASXL2-DPHD	GTGCAAACCCCGAAGTTGTA
sgBAP1-1	CACGGACGTATCATCCACCA
sgBAP1-2	GAACCGTCAGACAGTACTAG
sgMBD5-1	GGTGCCCGCTATGGCTATGG
sgMBD5-2	GTGGTATTAAGGTTCCACCC
sgMBD6-1	GAATGCTCCCTCATACAACTG
sgMBD6-2	GCCTACAACTCCACTTAATGG
Primers for T7 construct
dsSBA1-F	TAATACGACTCACTATAGGGAGTGGTGCAACAACTTGGCT
dsSBA1-R	TAATACGACTCACTATAGGGACAAACGCCCGTCACTGTG
dsSBA2-F	TAATACGACTCACTATAGGGATGAAGCCAAAAACCTATCGC
dsSBA2-R	TAATACGACTCACTATAGGGAACATACCGCCAGGCCATATA
dsASX1-F	TAATACGACTCACTATAGGGACAGATAAATCAAGCACGTTTCCAC
dsASX1-R	TAATACGACTCACTATAGGGAACGCTTCCGGCTTTGGTGTATGTG
dsASX2-F	TAATACGACTCACTATAGGGAGCTGAAACTACGTTGGCAAATGTC
dsASX2-R	TAATACGACTCACTATAGGGAGGGCCTGCGGCATAAACGAATGCT
dsCalyp1-F	TAATACGACTCACTATAGGGAATCCGGACGTTGTGAGTCTC
dsCalyp1-R	TAATACGACTCACTATAGGGACCCTGAGTCGACTAAAAACCC
dsCalyp2-F	TAATACGACTCACTATAGGGAGTGTATCCGGACGTTGTGA
dsCalyp2-R	TAATACGACTCACTATAGGGACACCCTGAGTCGACTAAAAA
dsβ-gal-F	TAATACGACTCACTATAGGGAGGAATGCTTAATCAGTGAGGCACC
dsβ-gal-R	TAATACGACTCACTATAGGGAGGAAAGCCATACCAAACGACGAGC
